# Supplementary material for: Characterising Mitochondrial Capture in an Iberian Shrew
Source: Genes (Basel). 2022 Nov 27;13(12):2228. doi: 10.3390/genes13122228 (PMC9777731; doi:10.3390/genes13122228)
Supplement: Supplementary file 1 [file genes-13-02228-s001.zip]

Archive with 1 entries (1 files):
- genes-1986593-supplementary.pdf
